# Supplementary material for: First Molecular Detection and Genetic Characterization of Porcine Circovirus 5 in Diagnostic Swine Samples from China
Source: Vet Sci. 2026 Jun 25;13(7):614. doi: 10.3390/vetsci13070614 (PMC13418592; doi:10.3390/vetsci13070614)
Supplement: Supplementary file 1 [file vetsci-13-00614-s001.zip]

Archive with 1 entries (1 files):
- vetsci-4368029-supplementary.pdf
